# Supplementary material for: Challenging Clinical Therapeutic Approach to Urticarial Vasculitis: A Case Series
Source: J Clin Med. 2025 Jun 27;14(13):4580. doi: 10.3390/jcm14134580 (PMC12249814; doi:10.3390/jcm14134580)
Supplement: Supplementary file 1 [file jcm-14-04580-s001.zip]

Archive with 1 entries (1 files):
- jcm-3674107-supplementary.pdf
